# Supplementary material for: Novel Silica Hybrid Xerogels Prepared by Co-Condensation of TEOS and ClPhTEOS: A Chemical and Morphological Study
Source: Gels. 2022 Oct 20;8(10):677. doi: 10.3390/gels8100677 (PMC9601464; doi:10.3390/gels8100677)
Supplement: Supplementary file 1 [file gels-08-00677-s001.zip]

Archive with 1 entries (1 files):
- gels-1970971-supplementary.pdf
